# Supplementary material for: De novo targeting to the cytoplasmic and luminal side of bacterial microcompartments
Source: Nat Commun. 2018 Aug 24;9:3413. doi: 10.1038/s41467-018-05922-x (PMC6109187; doi:10.1038/s41467-018-05922-x)
Supplement: Supplementary file 4 — Supplementary Data 1 [file 41467_2018_5922_MOESM4_ESM.xlsx]

## Sheet: Sheet1
Supplementary Data 1 Synthesized DNA – cloned into XbaI/NdeI sites of pET14b
CC-Di-A-His	TCTAGAAATAATTTTGTTTAACTTTAAGAAGGAGATATATGGGTAGCGAAATTGCCGCGCTGGAAAAAGAAAACGCTGCCCTGGAGCAGGAAATCGCGGCACTGGAGCAGGGTAGCGGCAGCGGTAGCACCATGGGCAGCAGCCATCATCATCATCATCACAGCAGCGGCCTGGTGCCGCGCGGCAGCCATATG
CC-Di-B-His	TCTAGAAATAATTTTGTTTAACTTTAAGAAGGAGATATATGGGTAGCAAAATCGCCGCACTGAAAAAGAAAAACGCTGCGCTGAAACAGAAAATTGCCGCGCTGAAACAGGGTAGCGGCAGCGGTAGCACCATGGGCAGCAGCCATCATCATCATCATCACAGCAGCGGCCTGGTGCCGCGCGGCAGCCATATG
C-His	TCTAGAAATAATTTTGTTTAACTTTAAGAAGGAGATATATGGGTAGCGGTAGCGGCAGCGGTAGCACCATGGGCAGCAGCCATCATCATCATCATCACAGCAGCGGCCTGGTGCCGCGCGGCAGCCATATG
