# Supplementary material for: De novo targeting to the cytoplasmic and luminal side of bacterial microcompartments
Source: Nat Commun. 2018 Aug 24;9:3413. doi: 10.1038/s41467-018-05922-x (PMC6109187; doi:10.1038/s41467-018-05922-x)
Supplement: Supplementary file 5 — Supplementary Data 2 [file 41467_2018_5922_MOESM5_ESM.xlsx]

## Sheet: Sheet1
Supplementary Data 2 Synthesized permuted PduA – cloned into NdeI/BamHI sites of pET3a
PduAP-GSA-PduB	CATATGGGAGAAGTGAAAGCCGTACACGTCATCCCACGCCCTCACACCGATGTAGAAAAAATCTTACCGGGTAGCGCAGGCAGTGGGGCAAGCGGTGAAGCGTTAGGAATGGTAGAAACCAAAGGCTTGACTGCAGCCATAGAGGCCGCAGATGCAATGGTGAAGTCAGCCAATGTAATGCTGGTCGGCTACGAAAAAATTGGTTCGGGGCTGGTAACAGTCATTGTCCGCGGCGATGTTGGCGCAGTCAAAGCAGCAACAGATGCAGGTGCCGCCGCAGCACGTAATGTGTAAACTAGTATCTTACCGAAGGGAATTAGCTAATGAGCAGCAATGAGCTGGTTGATCAGATCATGGCGCAGGTGATTGCTCGCGTGGCAACGCCGGAACAGCAGGCTA…
