# Supplementary material for: De novo targeting to the cytoplasmic and luminal side of bacterial microcompartments
Source: Nat Commun. 2018 Aug 24;9:3413. doi: 10.1038/s41467-018-05922-x (PMC6109187; doi:10.1038/s41467-018-05922-x)
Supplement: Supplementary file 6 — Supplementary Data 3 [file 41467_2018_5922_MOESM6_ESM.xlsx]

## Sheet: Sheet1
Supplementary Data 3 N-Terminal coiled-coil peptides, coiled-coil regions underlined
CC-Di-A	MGSEIAALEKENAALEQEIAALEQGSGSGSTMGSSHHHHHHSSGLVPRGSHM
CC-Di-B	MGSKIAALKKKNAALKQKIAALKQGSGSGSTMGSSHHHHHHSSGLVPRGSHM
C	MGSGSGSGSTMGSSHHHHHHSSGLVPRGSHM
