# Supplementary material for: De novo targeting to the cytoplasmic and luminal side of bacterial microcompartments
Source: Nat Commun. 2018 Aug 24;9:3413. doi: 10.1038/s41467-018-05922-x (PMC6109187; doi:10.1038/s41467-018-05922-x)
Supplement: Supplementary file 7 — Supplementary Data 4 [file 41467_2018_5922_MOESM7_ESM.xlsx]

## Sheet: Sheet1
Supplementary Data 4 Plasmids Used in this study.
Plasmid name	Description	Source
pET3a	Overexpression vector, modified to include an SpeI site 5’ of BamHI	Novagen
pET14b	Overexpression vector containing N-terminal hexahistidine-tag, modified to include an SpeI site 5’ of BamHI	Novagen
pLysS	Basal expression suppressor	Novagen
pLysS_2	Basal expression suppressor containing the T7 promoter-MCS-T7 terminator cassette from pET14b	Parsons et al., 2008
pLysS_PduABJKNU	pLysS-2 containing genes required for the formation of empty BMCs	Parsons et al., 2010
pLysS_TBAD_mCherry-PduABJKNU
pET_CC-Di-A	Synthesised Di-A gene fragment cloned into XbaI/NdeI sites of pET14b	This study
pET_CC-Di-B	Synthesised Di-B gene fragment cloned into XbaI/NdeI sites of pET14b	This study
pET_C	Synthesised Di-C gene fragment cloned into XbaI/NdeI sites of pET14b	This study
pET3a_PduAB	pET3a overexpression vector containing the genes pduA and pduB
pET_CC-Di-A-PduAB	NdeI/SpeI fragment of pET3a_PduAB cloned into NdeI/SpeI sites of pET_CC-Di-A	This study
pET_CC-Di-B-PduAB	NdeI/SpeI fragment of pET3a_PduAB cloned into NdeI/SpeI sites of pET_CC-Di-B	This study
pET_C-PduAB	NdeI/SpeI fragment of pET3a_PduAB cloned into NdeI/SpeI sites of pET_C	This study
pLysS_CC-Di-A-PduABJKNU	BglII/AscI fragment of pET_CC-Di-A-PduAB cloned into BglII/AscI sites of pLysS_TBAD_mCherryPduABJKNU	This study
pLysS_CC-Di-B-PduABJKNU	BglII/AscI fragment of pET_CC-Di-B-PduAB cloned into BglII/AscI sites of pLysS_TBAD_mCherry-PduABJKNU	This study
pLysS_C-PduABJKNU	BglII/AscI fragment of pET_C-PduAB cloned into BglII/AscI sites of pLysS_TBAD_mCherry-PduABJKNU	This study
pET_CC-Di-A-Citrine-NoStop	Citrine PCR product digested with AseI/SpeI and ligated into NdeI/SpeI sites of pET_CC-Di-A	This study
pET_CC-Di-B-Citrine-NoStop	Citrine PCR product digested with AseI/SpeI and ligated into NdeI/SpeI sites of pET_CC-Di-B	This study
pET_C-Citrine-NoStop	Citrine PCR product digested with AseI/SpeI and ligated into NdeI/SpeI sites of pET_C	This study
pET_CC-Di-A-Citrine-PduAB	NdeI/SpeI fragment of pET3a_PduAB cloned into NdeI/SpeI sites of pET_CC-Di-A-Citrine-NoStop	This study
pET_CC-Di-B-Citrine-PduAB	NdeI/SpeI fragment of pET3a_PduAB cloned into NdeI/SpeI sites of pET_CC-Di-B-Citrine-NoStop	This study
pET_C-Citrine-PduAB	NdeI/SpeI fragment of pET3a_PduAB cloned into NdeI/SpeI sites of pET_C-Citrine-NoStop	This study
pLysS_CC-Di-A-Citrine-PduABJKNU	BglII/AscI fragment of pET_CC-Di-A-Citrine-PduAB cloned into BglII/AscI sites of pLysS_TBAD_mCherry-PduABJKNU	This study
pLysS_CC-Di-B-Citrine-PduABJKNU	BglII/AscI fragment of pET_Di-B-Citrine-PduAB cloned into BglII/AscI sites of pLysS_TBAD_mCherry-PduABJKNU	This study
pLysS_C-Citrine-PduABJKNU	BglII/AscI fragment of pET_C-Citrine-PduAB cloned into BglII/AscI sites of pLysS_TBAD_mCherry-PduABJKNU	This study
pET_CC-Di-A-mCherry	mCherry PCR product ligated into NdeI/SpeI sites of pET_CC-Di-A	This study
pET_CC-Di-B-mCherry	mCherry PCR product ligated into NdeI/SpeI sites of pET_CC-Di-B	This study
pET_C-mCherry	mCherry PCR product ligated into NdeI/SpeI sites of pET_C	This study
pET-PduB	SpeI/BamHI fragment of pET_ PduAP-GSA-PduB ligated into XbaI/BamHI sites of pET_CC-Di-A-PduAB	This study
pLysS_PduBJKNU	BglII/AscI fragment of pET-PduB cloned into BglII/AscI sites of pLysS_TBAD_mCherry-PduABJKNU	This study
pET_PduAP-GSA	Synthesised PduAP-GSA gene fragment cloned into NdeI/SpeI sites of pET3a	This study
pET_PduAP-GSA_PduB	Synthesised PduAP-GSA-PduB gene fragment cloned into NdeI/BamHI sites of pET3a	This study
pLysS_PduAP-GSA_PduBJKNU	BglII/AscI fragment of pET_ PduAP-GSA_PduB cloned into BglII/AscI sites of pLysS_TBAD_mCherry-PduABJKNU	This study
pET_CC-Di-A-PduAP-GSA_PduB	NdeI/BamHI fragment of pET_ PduAP-GSA_PduB ligated into NdeI/BamHI sites of pET_CC-Di-A-PduAB	This study
pET_CC-Di-B-PduAP-GSA_PduB	NdeI/BamHI fragment of pET_ PduAP-GSA_PduB ligated into NdeI/BamHI sites of pET_CC-Di-A-PduAB	This study
pET_C-PduAP-GSA_PduB	NdeI/BamHI fragment of pET_ PduAP-GSA_PduB ligated into NdeI/BamHI sites of pET_C-Citrine-PduAB	This study
pET_CC-Di-A-Citrine-PduAP-GSA_PduB	NdeI/BamHI fragment of pET_ PduAP-GSA_PduB ligated into NdeI/BamHI sites of pET_CC-Di-A-Citrine-PduAB	This study
pET_CC-Di-B-Citrine-PduAP-GSA_PduB	NdeI/BamHI fragment of pET_ PduAP-GSA_PduB ligated into NdeI/BamHI sites of pET_CC-Di-B-Citrine-PduAB	This study
pET_C-Citrine-PduAP-GSA_PduB	NdeI/BamHI fragment of pET_PduAP-GSA_PduB ligated into NdeI/BamHI sites of pET_C-Citrine-PduAB	This study
pLysS_CC-Di-A-PduAP-GSA_PduBJKNU	BglII/AscI fragment of pET_CC-Di-A-PduAP-GSA_PduB cloned into BglII/AscI sites of pLysS_TBAD_mCherry-PduABJKNU	This study
pLysS_CC-Di-B-PduAP-GSA_PduBJKNU	BglII/AscI fragment of pET_CC-Di-B-PduAP-GSA_PduB cloned into BglII/AscI sites of pLysS_TBAD_mCherry-PduABJKNU	This study
pLysS_C-PduAP-GSA_PduBJKNU	BglII/AscI fragment of pET_C-PduAP-GSA_PduB cloned into BglII/AscI sites of pLysS_TBAD_mCherry-PduABJKNU	This study
pLysS_CC-Di-A-Citrine-PduAP-GSA_PduBJKNU	BglII/AscI fragment of pET_CC-Di-A-Citrine-PduAP-GSA_PduB cloned into BglII/AscI sites of pLysS_TBAD_mCherry-PduABJKNU	This study
pLysS_CC-Di-B-Citrine-PduAP-GSA_PduBJKNU	BglII/AscI fragment of pET_CC-Di-B-Citrine-PduAP-GSA_PduB cloned into BglII/AscI sites of pLysS_TBAD_mCherry-PduABJKNU	This study
pLysS_C-Citrine-PduAP-GSA_PduBJKNU	BglII/AscI fragment of pET_C-Citrine-PduAP-GSA_PduB cloned into BglII/AscI sites of pLysS_TBAD_mCherry-PduABJKNU	This study
References
Parsons, J. B. et al. Biochemical and structural insights into bacterial organelle form and biogenesis. J. Biol. Chem. 283, 14366-14375 (2008).
Parsons, J. B. et al. Synthesis of empty bacterial microcompartments, directed organelle protein incorporation, and evidence of filament-associated organelle movement. Mol. Cell 38, 305-315 (2010).
